# Supplementary material for: Whole-Genome Deep Sequencing Reveals Host-Driven in-planta Evolution of Columnea Latent Viroid (CLVd) Quasi-Species Populations
Source: Int J Mol Sci. 2020 May 5;21(9):3262. doi: 10.3390/ijms21093262 (PMC7246631; doi:10.3390/ijms21093262)
Supplement: Supplementary file 1 [file ijms-21-03262-s001.zip]

Archive with 5 entries (5 files):
- Figure S1 Infectious dsDNA CLVd products.pdf
- Figure S2 CLVd-Chaipayon-1 symptoms on tomato Insaf F1.pdf
- Figure S3 Rare fraction plot.pdf
- Figure S4 Scheme of the CLVd primers.pdf
- Table S1 Summary CLVd infection experiments.pdf
